# Supplementary material for: Potential Cryptic Diversity in the Genus Scoliodon (Carcharhiniformes: Carcharhinidae): Insights from Mitochondrial Genome Sequencing
Source: Int J Mol Sci. 2024 Nov 4;25(21):11851. doi: 10.3390/ijms252111851 (PMC11546983; doi:10.3390/ijms252111851)
Supplement: Supplementary file 1 [file ijms-25-11851-s001.zip]

Archive with 4 entries (4 files):
- fig s1 Comparative p-Distance Analysis of Three Scoliodon Species.pdf
- fig s2 Fossil-Calibrated Divergence Time Estimates.pdf
- fig s3 Confusion Matrix of the Three Models Based on F1 Scores from 5-Fold Cross-Validation.pdf
- Table S1-S2.pdf
